# Supplementary material for: Functional duality in group criticality via ambiguous interactions
Source: PLoS Comput Biol. 2023 Feb 15;19(2):e1010869. doi: 10.1371/journal.pcbi.1010869 (PMC9931117; doi:10.1371/journal.pcbi.1010869)
Supplement: S1 Table — (XLSX) [file pcbi.1010869.s010.xlsx]

## Sheet: Scale free (Fig.6)
name	slopes	Pearson_Cor	n	p_value
Orientation:v=4, delta_t=2	0.41165	0.956344	100	2.99054e-161
Orientation:v=4, delta_t=5	0.412556	0.955665	100	2.83429e-160
Orientation:v=4, delta_t=10	0.414858	0.954662	100	7.35934e-159
Speed:v=4, delta_t=2	0.266169	0.945152	100	7.54231e-147
Speed:v=4, delta_t=5	0.302494	0.946055	100	6.81185e-148
Speed:v=4, delta_t=10	0.319519	0.943876	100	2.1101e-145
name	slopes	Pearson_Cor	n	p_value
Orientation:v=8, delta_t=2	0.396312	0.929211	100	7.29153e-131
Orientation:v=8, delta_t=5	0.397001	0.928004	100	8.25155e-130
Orientation:v=8, delta_t=10	0.399312	0.925326	100	1.55362e-127
Speed:v=8, delta_t=2	0.25977	0.914743	100	2.60501e-119
Speed:v=4, delta_t=5	0.296246	0.914612	100	3.24661e-119
Speed:v=8, delta_t=10	0.311407	0.919443	100	8.00079e-123
name	slopes	Pearson_Cor	n	p_value
Orientation:v=16, delta_t=2	0.396312	0.929211	100	7.29153e-131
Orientation:v=16, delta_t=5	0.397001	0.928004	100	8.25155e-130
Orientation:v=16, delta_t=10	0.399312	0.925326	100	1.55362e-127
Speed:v=16, delta_t=2	0.25977	0.914743	100	2.60501e-119
Speed:v=16, delta_t=5	0.296246	0.914612	100	3.24661e-119
Speed:v=16, delta_t=10	0.311407	0.919443	100	8.00079e-123

## Sheet: Mutual information (Fig. 9)
V=4
Mutual information (F)	Whole	Ballistic	Turn	paired t-test : Ballistic vs Turn		t-test (Torque)	Torque(Turn)	Torque(Ballistic)	t_values	df	p_values
Velocity	0.0149	0.0063	0.0241	0.0063 < 0.0241, t(99)=-9.4891, df=99 : p < 1.4245e-15		Velocity	368.884	322.844	15.589	199	2.11054e-28
Fluctuation	0.0118	0.0043	0.0279	0.0043 < 0.0279, t(99)=-8.5821, df=99 : p < 1.3374e-13		Fluctuation	327.233	254.033	24.768	199	3.211e-44
V=8
Mutual information (F)	Whole	Ballistic	Turn	paired t-test : Ballistic vs Turn		t-test (Torque)	Torque(Turn)	Torque(Ballistic)	t_values	df	p_values
Velocity	0.0136	0.0061	0.0231	0.0061 < 0.0231, t(99)=-11.9217, df=99 : p < 7.5437e-21		Velocity	1458.82	1291.05	18.276	199	1.72184e-33
Fluctuation	0.0087	0.0039	0.0137	0.0039 < 0.0137, t(99)=-11.7903, df=99 : p < 1.4426e-20		Fluctuation	1281.46	1006.54	28.678	199	9.29523e-50
V=16
Mutual information (F)	Whole	Ballistic	Turn	paired t-test : Ballistic vs Turn		t-test (Torque)	Torque(Turn)	Torque(Ballistic)	t_values	df	p_values
Velocity	0.0152	0.0067	0.0251	0.0067 < 0.0251, t(99)=-9.1096, df=99 : p <9.5672e-15		Velocity	5845.21	5183.36	16.422	199	5.051e-30
Fluctuation	0.0113	0.0026	0.0196	0.0026 < 0.0196, t(99)=-10.0269, df=99 : p <9.5586e-17		Fluctuation	5112.73	4064.26	23.357	199	4.62107e-42

## Sheet: PID (Fig. 10)
V=4
PID	Synergy	U1	U2	Redundancy
Velocity	0.0103	0.0047	0.0025	0.0066
Fluctuation	0.0104	0.002	0.0279	0.012
paired t-test	t-stat	df	p value
R(V) vs S(V)	-3.2067	99	0.0018
R(F) vs S(F)	1.1498	99	0.253
Pearson Correlation test	corr	n	p value
S(V) vs R(F)	0.933	100	2.6598e-45
R(V) vs S(F)	0.314	100	0.0015
V=8
PID	Synergy	U1	U2	Redundancy
Velocity	0.0094	0.0028	0.004	0.0068
Fluctuation	0.0097	0.0011	0.0036	0.0109
paired t-test	t-stat	df	p value
R(V) vs S(V)	-2.7578	99	0.0069
R(F) vs S(F)	0.9348	99	0.3522
Pearson Correlation test	corr	n	p value
S(V) vs R(F)	0.926	100	2.2864e-43
R(V) vs S(F)	0.03	100	0.769
V=16
PID	Synergy	U1	U2	Redundancy
Velocity	0.0106	0.0048	0.0026	0.0071
Fluctuation	0.0081	0.0013	0.0034	0.012
paired t-test	t-stat	df	p value
R(V) vs S(V)	-2.8874	99	0.0048
R(F) vs S(F)	2.3031	99	0.0234
Pearson Correlation test	corr	n	p value
S(V) vs R(F)	0.958	100	5.6715e-55
R(V) vs S(F)	0.062	100	0.5426
